# Supplementary material for: Insights into Environmental Drivers on the Reproductive Cycle of Diopatra neapolitana (Polychaeta: Onuphidae)
Source: Biology (Basel). 2022 Oct 14;11(10):1504. doi: 10.3390/biology11101504 (PMC9598824; doi:10.3390/biology11101504)
Supplement: Supplementary file 1 [file biology-11-01504-s001.zip]

Archive with 1 entries (1 files):
- biology-1871489-Figure S1.jpg
